# Supplementary material for: Lipid Process Markers of Durum Wheat Debranning Fractions
Source: Foods. 2023 Aug 12;12(16):3036. doi: 10.3390/foods12163036 (PMC10453066; doi:10.3390/foods12163036)
Supplement: Supplementary file 1 [file foods-12-03036-s001.zip]

Archive with 1 entries (1 files):
- foods-2507570-supplementary.pdf
